# Supplementary material for: Phenotypic, Transcriptomic, and Metabolomic Signatures of Root-Specifically Overexpressed OsCKX2 in Rice
Source: Front Plant Sci. 2021 Jan 20;11:575304. doi: 10.3389/fpls.2020.575304 (PMC7719687; doi:10.3389/fpls.2020.575304)
Supplement: Supplementary Table 3 — Summary of RNA sequencing and mapping using the rice genome (Oryza sativa) as reference. [file Table_3.XLS]

## Sheet: Table S3
	Table S3. Summary of RNA sequencing and mapping using the rice genome (Oryza sativa) as reference.
	Samples a	Raw Reads	Clean Reads	Reads Filter Rate (%)	GC content (%)	UnMapped reads (Rate %)	Mapped Reads (Rate %)	Unique Mapping (Rate %)	Repeat Mapping (Rate %)
ZL-4	WT-1	72451127	71455108	98.6253	55.49	3236963 (4.53)	68218145 (95.47)	66612276 (93.22)	1605869 (2.25)
ZL-5	WT-2	53076787	52353602	98.6375	55.79	2487137 (4.75)	49866465 (95.25)	48752282 (93.12)	1114183 (2.13)
ZL-6	WT-3	70928998	70116922	98.8551	55.05	3287794 (4.69)	66829128 (95.31)	65158155 (92.93)	1670973 (2.38)
ZL-1	OE1	64119056	63064048	98.3546	55.75	2616587 (4.15)	60447461 (95.85)	59183079 (93.85)	1264382 (2.00)
ZL-2	OE2	61958315	60542614	97.7151	55.04	3026533 (5.00)	57516081 (95.00)	56103619 (92.67)	1412462 (2.33)
ZL-3	OE3	61919013	60477508	97.672	55.51	2994728 (4.95)	57482780 (95.05)	56186447 (92.90)	1296333 (2.14)
	a The numercial values 1, 2 and 3 indicate different biological replicates.
